# Supplementary material for: Transcriptome Analysis of Sucrose Metabolism during Bulb Swelling and Development in Onion (Allium cepa L.)
Source: Front Plant Sci. 2016 Sep 22;7:1425. doi: 10.3389/fpls.2016.01425 (PMC5031786; doi:10.3389/fpls.2016.01425)
Supplement: Supplementary file 8 [file Table4.XLSX]

## Sheet: Sheet2
Supplementary Table S4. GO classification for unigenes that bulb in three developmental stages
		Number of genes	Percentage of genes	Number of genes	Percentage of genes	Number of genes	Percentage of genes
		15DAS		30DAS		40DAS
cellular component	cell	12866	0.710554	12678	0.713088	12293	0.72231
	cell part	12865	0.710499	12677	0.713032	12292	0.722252
	organelle	10822	0.597669	10657	0.599415	10329	0.60691
	membrane	5662	0.312697	5611	0.315597	5422	0.318585
	organelle part	3464	0.191307	3408	0.191687	3348	0.196721
	macromolecular complex	2065	0.114044	2027	0.114011	1995	0.117222
	membrane part	2017	0.111393	2011	0.113111	1942	0.114108
	membrane-enclosed lumen	743	0.0410339	738	0.0415096	741	0.0435396
	extracellular region	705	0.0389352	694	0.0390348	654	0.0384276
	cell junction	540	0.0298227	532	0.0299229	514	0.0302015
	nucleoid	35	0.00193295	35	0.00196861	34	0.00199777
	extracellular matrix	25	0.00138068	26	0.0014624	26	0.0015277
	extracellular matrix part	10	0.000552273	10	0.000562461	11	0.000646336
	extracellular region part	11	0.0006075	11	0.000618707	10	0.000587579
	virion	6	0.000331364	6	0.000337477	6	0.000352547
	virion part	6	0.000331364	6	0.000337477	6	0.000352547
molecular function	binding	8461	0.467278	8216	0.462118	7734	0.454433
	catalytic activity	8339	0.46054	8226	0.462681	7831	0.460133
	transporter activity	1194	0.0659413	1192	0.0670454	1150	0.0675715
	structural molecule activity	541	0.0298779	521	0.0293042	543	0.0319055
	symplast	538	0.0297123	530	0.0298105	512	0.030084
	nucleic acid binding transcription factor activity	305	0.0168443	300	0.0168738	285	0.016746
	electron carrier activity	251	0.013862	249	0.0140053	233	0.0136906
	molecular transducer activity	172	0.00949909	172	0.00967433	163	0.00957753
	enzyme regulator activity	161	0.00889159	162	0.00911187	157	0.00922498
	antioxidant activity	119	0.00657204	116	0.00652455	107	0.00628709
	receptor activity	85	0.00469432	86	0.00483717	80	0.00470063
	guanyl-nucleotide exchange factor activity	31	0.00171205	30	0.00168738	27	0.00158646
	protein binding transcription factor activity	24	0.00132545	23	0.00129366	22	0.00129267
	nutrient reservoir activity	9	0.000497045	10	0.000562461	6	0.000352547
	metallochaperone activity	5	0.000276136	5	0.000281231	5	0.000293789
	protein tag	4	0.000220909	4	0.000224985	4	0.000235031
	translation regulator activity	2	0.000110455	2	0.000112492	2	0.000117516
	channel regulator activity	1	5.52273e-05	1	5.62461e-05	1	5.87579e-05
molecular function	metabolic process	11737	0.648202	11522	0.648068	10979	0.645103
	cellular process	11084	0.612139	10894	0.612745	10396	0.610847
	single-organism process	9377	0.517866	9301	0.523145	8942	0.525413
	response to stimulus	4912	0.271276	4869	0.273862	4737	0.278336
	biological regulation	4055	0.223947	3992	0.224535	3863	0.226982
	cellular component organization or biogenesis	3123	0.172475	3072	0.172788	2976	0.174863
	developmental process	2904	0.16038	2861	0.16092	2748	0.161467
	localization	2896	0.159938	2892	0.162664	2805	0.164816
	multicellular organismal process	2769	0.152924	2727	0.153383	2618	0.153828
	reproductive process	1486	0.0820677	1471	0.0827381	1413	0.0830249
	multi-organism process	1380	0.0762136	1367	0.0768885	1316	0.0773253
	signaling	1158	0.0639532	1154	0.064908	1112	0.0653387
	growth	540	0.0298227	544	0.0305979	518	0.0304366
	immune system process	493	0.027227	478	0.0268857	477	0.0280275
	reproduction	450	0.0248523	444	0.0249733	431	0.0253246
	biological adhesion	67	0.00370023	67	0.00376849	65	0.00381926
	rhythmic process	64	0.00353454	61	0.00343101	59	0.00346671
	biological phase	52	0.00287182	52	0.0029248	51	0.00299665
	locomotion	18	0.000994091	19	0.00106868	19	0.0011164
	cell killing	3	0.000165682	3	0.000168738	2	0.000117516
