# Supplementary material for: Transcriptome Analysis of Sucrose Metabolism during Bulb Swelling and Development in Onion (Allium cepa L.)
Source: Front Plant Sci. 2016 Sep 22;7:1425. doi: 10.3389/fpls.2016.01425 (PMC5031786; doi:10.3389/fpls.2016.01425)
Supplement: Supplementary file 10 [file Table6.xls]

## Sheet: Sheet1
Supplementary Table S6. list of 147 differentially regulated Suc metabolism genes
Unigene ID	Annotation
c31173.graph_c0;	1,4-alpha-glucan-branching enzyme
c41408.graph_c0;	4-alpha-glucanotransferase
c40284.graph_c0;	6(G)-fructosyltransferase
c59505.graph_c0;	6(G)-fructosyltransferase
c60150.graph_c0;	6(G)-fructosyltransferase
c39725.graph_c0;	6(G)-fructosyltransferase
c46576.graph_c0;	alpha-1,4 glucan phosphorylase L
c77575.graph_c0;	alpha-1,4-galacturonosyltransferase 1-like
c7860.graph_c0;	alpha-1,4-galacturonosyltransferase 1-like
c42204.graph_c0;	alpha-glucosidase-like isoform X1
c32180.graph_c1;	alpha-trehalose-phosphate synthase
c40406.graph_c0;	alpha-trehalose-phosphate synthase
c43500.graph_c0;	alpha-trehalose-phosphate synthase
c28767.graph_c1;	beta-1,4 glycosidase
c28998.graph_c0;	Beta-D-xylosidase 1
c74580.graph_c0;	beta-fructofuranosidase
c41020.graph_c0;	Beta-fructofuranosidase, insoluble isoenzyme
c66097.graph_c0;	Beta-fructofuranosidase, insoluble isoenzyme
c14730.graph_c0;	Beta-fructofuranosidase, insoluble isoenzyme
c10005.graph_c0	Beta-fructofuranosidase, insoluble isoenzyme cell wall invertase
c25278.graph_c0;	Beta-fructofuranosidase, insoluble isoenzyme cell wall invertase
c16739.graph_c0;	Beta-glucosidase
c39218.graph_c0;	Beta-glucosidase
c51898.graph_c0;	Beta-glucosidase
c41715.graph_c0;	Beta-glucosidase
c28134.graph_c0;	Beta-glucosidase
c28680.graph_c0;	Bifunctional 6(G)-fructosyltransferase
c38300.graph_c0;	Bifunctional 6(G)-fructosyltransferase
c11587.graph_c0;	Cell wall invertase
c53415.graph_c0;	Cellulose synthase-like
c53816.graph_c0;	Cellulose synthase-like
c52468.graph_c0;	Cellulose synthase-like protein
c53638.graph_c0;	Cellulose synthase-like protein
c2392.graph_c0;	E3 ubiquitin-protein ligase UPL3
c28767.graph_c0;	Endoglucanase
c38997.graph_c0;	Endoglucanase
c43558.graph_c0;	Fructokinase
c39887.graph_c0;	fructokinase
c13006.graph_c0;	fructokinase-1
c16890.graph_c0;	fructokinase-1
c30274.graph_c1;	galacturonosyltransferase
c10104.graph_c0;	galacturonosyltransferase
c43286.graph_c0;	galacturonosyltransferase
c16810.graph_c0;	galacturonosyltransferase
c38472.graph_c0;	galacturonosyltransferase
c14757.graph_c0;	galacturonosyltransferase
c31223.graph_c0;	galacturonosyltransferase
c25028.graph_c0;	galacturonosyltransferase
c28543.graph_c0;	galacturonosyltransferase
c37940.graph_c0;	galacturonosyltransferase
c35000.graph_c0;	galacturonosyltransferase
c76053.graph_c0;	galacturonosyltransferase
c75866.graph_c0;	galacturonosyltransferase
c43870.graph_c0;	galacturonosyltransferase
c27282.graph_c0;	galacturonosyltransferase
c17229.graph_c0;	galacturonosyltransferase
c43179.graph_c0;	galacturonosyltransferase
c38915.graph_c0;	galacturonosyltransferase
c34388.graph_c0;	glucose-1-phosphate adenylyltransferase
c26954.graph_c0;	glucose-1-phosphate adenylyltransferase large subunit 1
c25982.graph_c0;	glucose-1-phosphate adenylyltransferase large subunit 2
c46629.graph_c0;	glucose-1-phosphate adenylyltransferase large subunit 2
c16922.graph_c0;	Glucose-1-phosphate adenylyltransferase small subunit 2
c11449.graph_c0;	Glucose-6-phosphate isomerase 1
c29663.graph_c0;	Glucose-6-phosphate isomerase 1
c43889.graph_c0;	Glucose-6-phosphate isomerase 1, chloroplastic
c43896.graph_c0;	Glucose-6-phosphate isomerase 1, chloroplastic
c40074.graph_c0;	Glucose-6-phosphate isomerase, cytosolic
c30274.graph_c0;	glycosyltransferase
c12035.graph_c0;	hexokinase
c32401.graph_c0;	hexokinase
c32402.graph_c0;	hexokinase
c24932.graph_c0;	Hexokinase
c32402.graph_c2;	hexokinase
c33549.graph_c0;	Hexokinase
c35501.graph_c0;	Hexokinase
c36585.graph_c0;	Hexokinase
c45299.graph_c0;	Hexokinase
c9549.graph_c0;	Hexokinase
c37568.graph_c0;	hexokinase
c18739.graph_c0;	Hexokinase
c35487.graph_c1;	hexokinase
c32402.graph_c1;	hexokinase
c18739.graph_c1;	Hexokinase
c75493.graph_c0;	hexokinase
c15619.graph_c0;	invertase
c16653.graph_c0;	invertase
c37088.graph_c0;	pectin methylesterase
c37996.graph_c0;	pectin methylesterase
c75020.graph_c0;	Pectinesterase
c48695.graph_c0;	Pectinesterase
c62555.graph_c0;	Pectinesterase
c39310.graph_c0;	Pectinesterase
c41655.graph_c0;	Pectinesterase
c17329.graph_c0;	Pectinesterase
c42124.graph_c0;	Pectinesterase
c60383.graph_c0;	Pectinesterase
c70410.graph_c0;	Pectinesterase
c62117.graph_c0;	pectinesterase
c38621.graph_c0;	Pectinesterase
c40058.graph_c0;	pectinesterase/pectinesterase inhibitor
c28657.graph_c0;	phosphoglucomutase
c25682.graph_c0;	phosphoglucomutase, chloroplastic-like
c35565.graph_c0;	Polygalacturonase
c39459.graph_c0;	Polygalacturonase
c41609.graph_c0;	Polygalacturonase
c57999.graph_c0;	polygalacturonase
c16268.graph_c0;	Polygalacturonate 4-alpha-galacturonosyltransferase
c20128.graph_c0;	Polygalacturonate 4-alpha-galacturonosyltransferase
c27741.graph_c0;	Polygalacturonate 4-alpha-galacturonosyltransferase
c34668.graph_c0;	Polygalacturonate 4-alpha-galacturonosyltransferase
c77463.graph_c0;	polygalacturonate 4-alpha-galacturonosyltransferase
c14362.graph_c0;	sucrose phosphate synthase
c37125.graph_c0;	sucrose sucrose 1-fructosyltransferase
c37125.graph_c1;	sucrose sucrose 1-fructosyltransferase
c56165.graph_c0;	sucrose sucrose 1-fructosyltransferase
c41126.graph_c0;	sucrose synthase
c47870.graph_c0;	sucrose synthase
c41126.graph_c2;	sucrose synthase
c15067.graph_c0;	sucrose synthase
c33648.graph_c0;	Sucrose synthase
c43195.graph_c0;	Sucrose synthase
c8668.graph_c0;	Sucrose transpoter
c57774.graph_c0;	sucrose:sucrose 1-fructosyltransferase
c42015.graph_c0;	Sucrose-phosphate synthase
c67689.graph_c0;	sucrose-phosphate synthase
c51025.graph_c0;	sucrose-phosphate synthase
c13213.graph_c0;	sucrose-phosphate synthase
c64109.graph_c0;	trehalase
c67750.graph_c0;	trehalase
c71030.graph_c0;	trehalase
c25088.graph_c0;	trehalase
c56146.graph_c0;	trehalase
c37221.graph_c2;	trehalose-6-phosphate synthase
c22060.graph_c0;	UDP-glucose 6-dehydrogenase
c17733.graph_c0;	UDP-glucose 6-dehydrogenase
c35921.graph_c0;	UDP-glucose 6-dehydrogenase
c14794.graph_c0;	UDP-glucose dehydrogenase
c37734.graph_c0;	UDP-glucuronate 4-epimerase
c32213.graph_c1;	UDP-glucuronate 4-epimerase
c37753.graph_c0;	UDP-glucuronate 4-epimerase
c32213.graph_c0;	UDP-glucuronate 4-epimerase
c12756.graph_c0;	UDP-glucuronate 4-epimerase
c14630.graph_c0;	UDP-glucuronate 4-epimerase
c14630.graph_c1;	UDP-glucuronate 4-epimerase
c16600.graph_c0;	UTP--glucose-1-phosphate uridylyltransferase
c46867.graph_c0;	UTP--glucose-1-phosphate uridylyltransferase
