# Supplementary material for: Transcriptome Analysis of Sucrose Metabolism during Bulb Swelling and Development in Onion (Allium cepa L.)
Source: Front Plant Sci. 2016 Sep 22;7:1425. doi: 10.3389/fpls.2016.01425 (PMC5031786; doi:10.3389/fpls.2016.01425)
Supplement: Supplementary file 11 [file Table7.xls]

## Sheet: Sheet1
Supplementary Table S7. The expression levels of qRT-PCR and RNA-Seq (RPKM) for the six genes
Gene	Expression level of qRT-PCR (2^△△t)	sd	Expression level by qRT-PCR (log2)	Expression level of RNA-Seq (RPKM)	Expression level by RNA-Seq( log2)										qPCR			RNA-Seq
15DAS (c35191.graph_c0 (INV2))	1.03588	0.321264	0.0508569	6.01817	2.58932										30DAS
30DAS	2.83724	0.428281	1.50449	14.2757	3.83549									Susy1	2.8374	1.50457	7.00718	128.638	7.00718	0.999318
40DAS	1.92139	0.257366	0.942149	8.31939	3.05648									Susy2	0.142996	-2.80595	-1.42786	0.371681	-1.42786
15DAS (c47870.graph_c0 (SuSy2))	1.02127	0.184668	0.0303601	3.00843	1.58901									INV2	0.837237	-0.256292	3.83549	14.2757	3.83549
30DAS	0.142996	0.00554528	-2.80595	0.371681	-1.42786
40DAS	0.193527	0.0687675	-2.36939	0.742641	-0.429262
15DAS (c8668.graph_c0 (SUT))	1.13325	0.207588	0.180461	3.23317	1.69295
30DAS	0.102514	0.0751169	-3.28611	0.0935641	-3.4179
40DAS	0.318204	0.10092	-1.65197	0.818523	-0.288905
15DAS (c16653.graph_c0 (INV1))	1.04056	0.299222	0.0573588	2.15221	1.10582
30DAS	5.24111	0.65081	2.38987	29.6058	4.88781
40DAS	7.83689	0.750369	2.97028	34.4399	5.10601
15DAS (c41126.graph_c0 (SuSy1))	1.03457	0.305866	0.0490368	54.3612	5.7645
30DAS	19.8374	1.8721	4.31015	121.638	6.92646
40DAS	4.28861	0.340545	2.10051	51.5305	5.68735
15DAS (c11587.graph_c0 (CWIN))	1.06711	0.464084	0.0937048	0.5233	-0.93429
30DAS	65.091	3.02059	6.02439	54.3871	5.76519
40DAS	1.26475	0.252151	0.33885	0.5256	-0.927963
